# Supplementary material for: Transmission Bottleneck Size Estimation from Pathogen Deep-Sequencing Data, with an Application to Human Influenza A Virus
Source: J Virol. 2017 Jun 26;91(14):e00171-17. doi: 10.1128/JVI.00171-17 (PMC5487570; doi:10.1128/JVI.00171-17)
Supplement: Supplemental material [file JVI.00171-17_zjv999182719sd1.xlsx]

## Sheet: H1N1
DATASET S1: Variants identified in donor-recipient transmission pairs
Transmission pair	House	Segment	Position	Reference allele	Variant allele	Variant reads in donor	Reference reads in donor	Total number of reads in donor	Variant reads in recipient	Reference reads in recipient	Total number of reads in recipient
1	681	1	888	T	C	257	1180	1437	283	2032	2315
1	681	1	1161	C	T	60	1209	1269	29	869	898
1	681	1	1290	C	T	71	1459	1530	42	1239	1281
1	681	1	1422	A	G	651	4580	5231	157	716	873
1	681	1	2109	G	A	344	1377	1721	602	2777	3379
1	681	1	2163	G	A	867	3325	4192	1027	4374	5401
1	681	1	2202	A	G	98	3166	3264	221	14635	14856
1	681	2	465	A	G	15	380	395	12	584	596
1	681	2	489	G	A	63	331	394	83	755	838
1	681	2	603	A	G	126	585	711	35	134	169
1	681	2	1570	G	A	237	1430	1667	330	1134	1464
1	681	2	2031	A	G	265	2082	2347	3	4948	4951
1	681	2	2076	T	C	618	2350	2968	1008	4469	5477
1	681	2	2169	A	G	376	1024	1400	1029	7398	8427
1	681	3	40	G	A	976	10356	11332	698	9794	10492
1	681	3	42	C	A	475	10494	10969	284	9764	10048
1	681	3	44	A	T	335	10430	10765	175	9615	9790
1	681	3	173	G	C	17	468	485	17	3916	3933
1	681	3	480	A	C	1380	4630	6010	658	6220	6878
1	681	3	850	T	C	147	496	643	86	438	524
1	681	3	1002	C	T	24	739	763	37	1323	1360
1	681	3	1017	A	G	162	413	575	295	994	1289
1	681	3	2143	C	T	181	1949	2130	204	2615	2819
1	681	4	4	G	A	2440	17178	19618	2520	15202	17722
1	681	4	483	T	C	1358	4493	5851	814	3135	3949
1	681	4	658	T	A	744	2830	3574	225	1064	1289
1	681	4	864	A	G	124	3928	4052	167	8222	8389
1	681	4	930	T	G	2163	7240	9403	599	3341	3940
1	681	4	1017	G	T	891	8932	9823	122	1462	1584
1	681	4	1086	G	A	309	1718	2027	3133	30228	33361
1	681	4	1590	T	C	405	6424	6829	119	2900	3019
1	681	4	1680	A	G	264	7459	7723	234	6682	6916
1	681	5	234	T	C	3486	12518	16004	3378	8923	12301
1	681	5	389	C	A	54	1595	1649	18	14356	14374
1	681	5	738	A	G	53	1667	1720	24	1553	1577
1	681	5	1248	G	A	861	2796	3657	4423	31217	35640
1	681	5	1272	T	C	215	2176	2391	2904	32834	35738
1	681	6	867	G	A	8274	23855	32129	1624	5200	6824
1	681	6	1156	A	G	475	14360	14835	254	10506	10760
1	681	6	1210	G	A	1294	15869	17163	60	9796	9856
1	681	6	1276	C	T	695	21744	22439	234	11852	12086
1	681	6	1398	C	T	576	4998	5574	11	19354	19365
1	681	7	183	C	A	1901	5685	7586	2173	10119	12292
1	681	7	306	G	A	247	7574	7821	176	9991	10167
1	681	7	492	G	A	2233	8291	10524	2438	16480	18918
1	681	7	600	G	A	5937	30511	36448	6455	57181	63636
1	681	7	913	G	A	3164	11571	14735	2032	13809	15841
1	681	7	975	T	G	1797	31035	32832	2131	82894	85025
1	681	8	367	A	G	10224	49187	59411	1142	12055	13197
2	684	1	1002	C	T	130	2073	2203	4	2691	2695
2	684	1	1161	C	T	366	5359	5725	100	2710	2810
2	684	1	1290	C	T	556	10152	10708	119	2783	2902
2	684	2	447	C	T	25	648	673	9	487	496
2	684	2	603	G	A	30	785	815	10	600	610
2	684	2	1398	T	C	114	544	658	208	674	882
2	684	3	40	G	A	125	1422	1547	400	5463	5863
2	684	3	890	A	T	31	833	864	4	1221	1225
2	684	3	893	A	G	38	882	920	26	1223	1249
2	684	3	1002	C	T	107	2797	2904	25	1391	1416
2	684	3	2143	T	C	580	3430	4010	206	1366	1572
2	684	4	185	G	A	327	4571	4898	6	5798	5804
2	684	4	930	G	T	569	16972	17541	257	8270	8527
2	684	4	996	T	C	895	3485	4380	3701	16549	20250
2	684	4	1017	T	G	832	6093	6925	4810	35995	40805
2	684	4	1176	C	T	1249	5773	7022	945	3375	4320
2	684	4	1455	C	T	555	8373	8928	1	5911	5912
2	684	4	1473	A	G	1626	4809	6435	1485	4796	6281
2	684	4	1563	G	A	809	18614	19423	61	3844	3905
2	684	4	1590	T	C	1148	18808	19956	232	4065	4297
2	684	5	234	C	T	3327	94604	97931	958	22837	23795
2	684	6	1289	T	G	4069	18583	22652	2453	13765	16218
2	684	7	492	A	G	393	12600	12993	433	15867	16300
2	684	7	975	T	G	2813	65131	67944	2006	52673	54679
2	684	8	39	T	C	2263	58830	61093	2832	70079	72911
2	684	8	367	G	A	673	9801	10474	231	6679	6910
3	712	1	888	C	T	26	702	728	17	516	533
3	712	1	1014	C	A	411	972	1383	180	859	1039
3	712	1	1161	C	T	49	893	942	39	844	883
3	712	1	1290	C	T	69	1538	1607	38	854	892
3	712	2	603	G	A	9	255	264	3	167	170
3	712	2	1383	A	G	35	1015	1050	16	896	912
3	712	2	2109	T	C	173	4399	4572	590	15718	16308
3	712	3	40	G	A	227	4039	4266	281	4483	4764
3	712	3	42	C	A	140	3913	4053	120	4507	4627
3	712	3	893	A	G	18	463	481	3	92	95
3	712	3	1002	C	T	307	7328	7635	10	397	407
3	712	3	2143	C	T	915	8865	9780	379	4253	4632
3	712	4	567	G	A	480	1417	1897	565	2148	2713
3	712	4	1017	G	T	265	3103	3368	422	5883	6305
3	712	4	1353	T	C	5379	9259	14638	74	11459	11533
3	712	4	1563	G	A	98	2834	2932	299	9909	10208
3	712	4	1590	T	C	203	3038	3241	725	14495	15220
3	712	4	1665	T	C	870	3179	4049	1689	6723	8412
3	712	5	234	C	T	3857	95893	99750	1346	33005	34351
3	712	5	1251	C	T	1354	4266	5620	2030	8867	10897
3	712	7	306	G	A	182	5815	5997	224	8265	8489
3	712	7	492	A	G	708	18413	19121	501	14770	15271
3	712	7	975	T	G	1975	36776	38751	3582	88084	91666
3	712	8	39	T	C	1024	20828	21852	3231	93068	96299
3	712	8	231	C	T	2085	8152	10237	15287	70235	85522
3	712	8	367	G	A	461	8707	9168	668	12385	13053
4	742	1	320	A	G	131	468	599	688	3361	4049
4	742	1	474	G	A	20	189	209	1	1223	1224
4	742	1	888	C	T	4	101	105	6	384	390
4	742	1	1161	T	C	26	111	137	31	198	229
4	742	1	1290	T	C	118	489	607	87	413	500
4	742	1	1651	C	A	13	363	376	0	92	92
4	742	1	2202	G	A	9270	82799	92069	9858	38776	48634
4	742	2	465	G	A	19	172	191	11	37	48
4	742	2	522	G	A	8	137	145	0	32	32
4	742	2	523	A	T	8	137	145	0	32	32
4	742	2	529	G	T	8	127	135	0	32	32
4	742	2	531	G	C	8	86	94	0	40	40
4	742	2	533	G	A	11	71	82	12	33	45
4	742	2	598	A	G	5	24	29	7	47	54
4	742	2	603	G	A	2	26	28	5	47	52
4	742	2	1711	A	G	229	1892	2121	1	82	83
4	742	3	40	A	G	254	2022	2276	88	403	491
4	742	3	893	A	G	1	19	20	13	172	185
4	742	3	1002	C	T	1	22	23	11	312	323
4	742	3	2143	T	C	124	796	920	113	542	655
4	742	4	1017	T	G	190	1148	1338	193	1163	1356
4	742	4	1563	G	A	42	1326	1368	45	1275	1320
4	742	4	1590	C	T	278	894	1172	427	1112	1539
4	742	4	1680	A	G	19	540	559	109	3319	3428
4	742	5	132	T	C	683	2849	3532	475	1118	1593
4	742	5	205	T	C	81	2403	2484	30	9981	10011
4	742	5	234	C	T	132	3656	3788	367	10516	10883
4	742	6	990	T	C	27	763	790	52	2848	2900
4	742	6	1156	G	A	182	921	1103	2807	11166	13973
4	742	6	1276	T	C	1112	4807	5919	2032	8240	10272
4	742	7	521	G	A	961	7779	8740	3	4726	4729
4	742	7	975	T	G	1438	40175	41613	2162	60286	62448
4	742	8	39	C	T	6358	44563	50921	9309	64042	73351
4	742	8	367	G	A	304	6766	7070	371	7383	7754
5	751	1	888	C	T	19	443	462	272	6742	7014
5	751	1	1161	T	C	79	397	476	1395	6671	8066
5	751	1	1290	T	C	181	890	1071	1490	5236	6726
5	751	1	2079	A	G	354	9483	9837	227	5913	6140
5	751	1	2123	T	C	403	12393	12796	34	5901	5935
5	751	2	405	A	G	62	843	905	13	2246	2259
5	751	2	993	A	G	56	188	244	195	700	895
5	751	2	1383	G	A	27	129	156	479	1665	2144
5	751	2	1941	T	A	218	1090	1308	917	3771	4688
5	751	2	2109	C	T	1151	3593	4744	959	2426	3385
5	751	3	40	G	A	407	9736	10143	874	9328	10202
5	751	3	674	A	G	178	878	1056	2718	10856	13574
5	751	3	1002	T	C	83	242	325	750	1965	2715
5	751	3	1119	C	T	410	1381	1791	3249	11179	14428
5	751	3	1923	G	A	403	9275	9678	528	20644	21172
5	751	3	2143	T	C	2832	18110	20942	1133	5139	6272
5	751	4	864	G	A	1738	4801	6539	11793	32025	43818
5	751	4	930	G	T	277	8263	8540	394	9614	10008
5	751	4	1017	T	G	672	3385	4057	3737	19882	23619
5	751	4	1226	C	T	59	1870	1929	68	8320	8388
5	751	4	1563	A	G	1455	3496	4951	3811	7847	11658
5	751	4	1590	T	C	287	4744	5031	757	13918	14675
5	751	4	1665	C	T	297	8515	8812	260	9219	9479
5	751	5	234	C	T	994	26538	27532	3571	85758	89329
5	751	6	941	T	A	297	6133	6430	36	49627	49663
5	751	6	1276	C	T	496	15609	16105	1029	36345	37374
5	751	7	306	A	G	551	2626	3177	8925	36367	45292
5	751	7	975	T	G	3379	75461	78840	1143	26947	28090
5	751	8	39	T	C	1446	31791	33237	3583	83342	86925
5	751	8	367	G	A	241	5300	5541	1274	24943	26217
5	751	8	457	G	T	279	7455	7734	1682	77590	79272
6	751	1	888	C	T	19	443	462	8	157	165
6	751	1	1161	T	C	79	397	476	13	63	76
6	751	1	1290	T	C	181	890	1071	36	202	238
6	751	1	2079	A	G	354	9483	9837	146	6765	6911
6	751	1	2123	T	C	403	12393	12796	894	8976	9870
6	751	2	405	A	G	62	843	905	7	462	469
6	751	2	993	A	G	56	188	244	26	108	134
6	751	2	1383	G	A	27	129	156	388	1213	1601
6	751	2	1941	T	A	218	1090	1308	605	2289	2894
6	751	2	2109	C	T	1151	3593	4744	1273	6080	7353
6	751	3	40	G	A	407	9736	10143	97	2410	2507
6	751	3	674	A	G	178	878	1056	133	806	939
6	751	3	1002	T	C	83	242	325	130	340	470
6	751	3	1119	C	T	410	1381	1791	319	4133	4452
6	751	3	1923	G	A	403	9275	9678	235	12859	13094
6	751	3	2143	T	C	2832	18110	20942	213	1521	1734
6	751	4	864	G	A	1738	4801	6539	542	1488	2030
6	751	4	930	G	T	277	8263	8540	17	689	706
6	751	4	1017	T	G	672	3385	4057	949	6584	7533
6	751	4	1226	C	T	59	1870	1929	0	250	250
6	751	4	1563	A	G	1455	3496	4951	77	223	300
6	751	4	1590	T	C	287	4744	5031	14	404	418
6	751	4	1665	C	T	297	8515	8812	13	639	652
6	751	5	234	C	T	994	26538	27532	164	4123	4287
6	751	6	941	T	A	297	6133	6430	1	441	442
6	751	6	1276	C	T	496	15609	16105	18	1049	1067
6	751	7	306	A	G	551	2626	3177	2227	13680	15907
6	751	7	975	T	G	3379	75461	78840	556	18843	19399
6	751	8	39	T	C	1446	31791	33237	1062	29260	30322
6	751	8	367	G	A	241	5300	5541	510	10228	10738
6	751	8	457	G	T	279	7455	7734	46	5169	5215
7	751	1	888	C	T	19	443	462	62	1429	1491
7	751	1	1161	T	C	79	397	476	154	1117	1271
7	751	1	1290	T	C	181	890	1071	187	1103	1290
7	751	1	2079	A	G	354	9483	9837	18	305	323
7	751	1	2123	T	C	403	12393	12796	2	353	355
7	751	2	405	A	G	62	843	905	47	12247	12294
7	751	2	993	A	G	56	188	244	221	1629	1850
7	751	2	1383	G	A	27	129	156	293	1492	1785
7	751	2	1941	T	A	218	1090	1308	762	3547	4309
7	751	2	2109	C	T	1151	3593	4744	686	2655	3341
7	751	3	40	G	A	407	9736	10143	130	1828	1958
7	751	3	674	A	G	178	878	1056	410	2164	2574
7	751	3	1002	T	C	83	242	325	194	654	848
7	751	3	1119	C	T	410	1381	1791	462	2233	2695
7	751	3	1923	G	A	403	9275	9678	222	11636	11858
7	751	3	2143	T	C	2832	18110	20942	617	4421	5038
7	751	4	864	G	A	1738	4801	6539	1622	4541	6163
7	751	4	930	G	T	277	8263	8540	133	6371	6504
7	751	4	1017	T	G	672	3385	4057	685	4740	5425
7	751	4	1226	C	T	59	1870	1929	4	1260	1264
7	751	4	1563	A	G	1455	3496	4951	880	2069	2949
7	751	4	1590	T	C	287	4744	5031	181	3074	3255
7	751	4	1665	C	T	297	8515	8812	126	8769	8895
7	751	5	234	C	T	994	26538	27532	864	24979	25843
7	751	6	941	T	A	297	6133	6430	2	6619	6621
7	751	6	1276	C	T	496	15609	16105	118	4481	4599
7	751	7	306	A	G	551	2626	3177	4330	27480	31810
7	751	7	975	T	G	3379	75461	78840	3124	67922	71046
7	751	8	39	T	C	1446	31791	33237	2475	82935	85410
7	751	8	367	G	A	241	5300	5541	1301	26701	28002
7	751	8	457	G	T	279	7455	7734	457	18494	18951
8	779	1	225	T	A	1769	7554	9323	3400	17024	20424
8	779	1	888	T	C	242	1185	1427	1056	4157	5213
8	779	1	1161	C	T	29	893	922	195	5617	5812
8	779	1	1290	C	T	46	924	970	163	3998	4161
8	779	1	2163	G	A	3354	14913	18267	3809	15180	18989
8	779	2	489	G	A	100	665	765	282	2402	2684
8	779	2	603	A	G	60	534	594	91	657	748
8	779	2	1926	T	G	112	1896	2008	1	3357	3358
8	779	2	2076	T	C	476	1627	2103	277	1127	1404
8	779	2	2109	T	C	124	3983	4107	54	2555	2609
8	779	3	40	G	A	623	7766	8389	160	2026	2186
8	779	3	42	C	A	248	7915	8163	49	2068	2117
8	779	3	2143	C	T	282	3179	3461	111	2179	2290
8	779	4	4	G	A	2592	17546	20138	3432	19997	23429
8	779	4	198	A	G	1410	11465	12875	8	3702	3710
8	779	4	658	T	A	281	1852	2133	662	3179	3841
8	779	4	930	T	G	2729	10361	13090	1034	5794	6828
8	779	4	1017	G	T	1120	17178	18298	832	10126	10958
8	779	4	1086	G	A	2183	19348	21531	1025	8477	9502
8	779	4	1563	G	A	390	9910	10300	134	6904	7038
8	779	4	1590	T	C	547	9767	10314	648	10037	10685
8	779	4	1680	A	G	106	2662	2768	68	3674	3742
8	779	5	234	T	C	4292	14851	19143	18008	66749	84757
8	779	5	1248	G	A	786	2828	3614	2762	12238	15000
8	779	5	1272	T	C	409	1703	2112	2608	10411	13019
8	779	6	694	G	A	1308	35057	36365	1951	14911	16862
8	779	7	492	G	A	2122	13970	16092	1464	6422	7886
8	779	7	600	G	A	4923	43175	48098	3523	29589	33112
8	779	7	975	T	G	2600	67810	70410	1930	32827	34757
8	779	8	367	A	G	5104	39005	44109	1364	14068	15432
8	779	8	632	A	G	3702	26609	30311	4615	18465	23080
9	779	1	225	T	A	1769	7554	9323	653	2069	2722
9	779	1	888	T	C	242	1185	1427	611	3225	3836
9	779	1	1161	C	T	29	893	922	90	2501	2591
9	779	1	1290	C	T	46	924	970	91	1816	1907
9	779	1	2163	G	A	3354	14913	18267	501	1910	2411
9	779	2	489	G	A	100	665	765	77	532	609
9	779	2	603	A	G	60	534	594	44	332	376
9	779	2	1926	T	G	112	1896	2008	0	5338	5338
9	779	2	2076	T	C	476	1627	2103	627	2402	3029
9	779	2	2109	T	C	124	3983	4107	154	6275	6429
9	779	3	40	G	A	623	7766	8389	186	2089	2275
9	779	3	42	C	A	248	7915	8163	83	2048	2131
9	779	3	2143	C	T	282	3179	3461	32	307	339
9	779	4	4	G	A	2592	17546	20138	1789	10392	12181
9	779	4	198	A	G	1410	11465	12875	27	13166	13193
9	779	4	658	T	A	281	1852	2133	302	2205	2507
9	779	4	930	T	G	2729	10361	13090	654	3055	3709
9	779	4	1017	G	T	1120	17178	18298	411	6174	6585
9	779	4	1086	G	A	2183	19348	21531	916	6417	7333
9	779	4	1563	G	A	390	9910	10300	65	1562	1627
9	779	4	1590	T	C	547	9767	10314	159	3865	4024
9	779	4	1680	A	G	106	2662	2768	48	1345	1393
9	779	5	234	T	C	4292	14851	19143	4111	13742	17853
9	779	5	1248	G	A	786	2828	3614	298	1159	1457
9	779	5	1272	T	C	409	1703	2112	315	1393	1708
9	779	6	694	G	A	1308	35057	36365	53	22351	22404
9	779	7	492	G	A	2122	13970	16092	777	3243	4020
9	779	7	600	G	A	4923	43175	48098	9451	51645	61096
9	779	7	975	T	G	2600	67810	70410	2471	78010	80481
9	779	8	367	A	G	5104	39005	44109	1672	11822	13494
9	779	8	632	A	G	3702	26609	30311	5151	24040	29191
Indicates variant excluded

## Sheet: H3N2
Transmission pair	House	Segment	Position	Reference allele	Variant allele	Variant reads in donor	Reference reads in donor	Total number of reads in donor	Variant reads in recipient	Reference reads in recipient	Total number of reads in recipient
1	689	1	207	A	G	2504	12544	15048	437	3838	4275
1	689	1	228	C	T	505	13445	13950	75	2132	2207
1	689	1	303	A	G	172	4539	4711	49	2000	2049
1	689	1	360	C	T	128	4059	4187	279	10171	10450
1	689	1	700	C	T	383	2680	3063	343	2119	2462
1	689	1	1128	A	G	318	7027	7345	187	4719	4906
1	689	1	1527	A	G	1032	12728	13760	273	3511	3784
1	689	1	1644	C	T	1538	5183	6721	335	1043	1378
1	689	1	1920	A	G	36	1128	1164	13	785	798
1	689	1	2109	G	A	138	1114	1252	215	1685	1900
1	689	2	75	A	T	146	1567	1713	163	2424	2587
1	689	2	861	A	G	67	1808	1875	22	665	687
1	689	2	1051	T	C	61	1674	1735	86	3447	3533
1	689	2	1566	T	C	29	541	570	37	2213	2250
1	689	2	1671	T	C	182	881	1063	538	4858	5396
1	689	2	1764	A	G	53	1487	1540	28	6933	6961
1	689	2	1836	A	G	164	2929	3093	135	2793	2928
1	689	2	1890	C	T	127	2139	2266	173	4139	4312
1	689	2	2124	A	G	314	2158	2472	357	4424	4781
1	689	3	96	A	C	87	2765	2852	149	2527	2676
1	689	3	303	G	A	729	14406	15135	266	8432	8698
1	689	3	363	G	A	61	1735	1796	181	3924	4105
1	689	3	492	C	A	171	4627	4798	5	6162	6167
1	689	3	561	A	C	406	9395	9801	188	7210	7398
1	689	3	1042	A	G	151	974	1125	60	458	518
1	689	3	1365	C	T	82	1993	2075	45	895	940
1	689	3	1434	C	T	61	1542	1603	94	2584	2678
1	689	3	1680	A	G	15	430	445	41	1194	1235
1	689	3	1689	A	G	38	1193	1231	24	610	634
1	689	3	1815	G	A	263	1646	1909	270	3308	3578
1	689	3	1878	G	A	146	3859	4005	54	2014	2068
1	689	3	1926	T	C	73	1424	1497	75	2392	2467
1	689	3	2115	C	T	663	2192	2855	869	5602	6471
1	689	4	225	T	C	375	10177	10552	559	14793	15352
1	689	4	232	A	G	679	19321	20000	883	16437	17320
1	689	4	243	A	G	989	22348	23337	511	13242	13753
1	689	4	318	C	A	1503	32693	34196	928	17186	18114
1	689	4	396	A	C	859	4077	4936	1115	5650	6765
1	689	4	480	A	T	178	4307	4485	556	23275	23831
1	689	4	483	C	T	157	4843	5000	482	23204	23686
1	689	4	615	A	G	188	5383	5571	101	1665	1766
1	689	4	660	C	A	235	6810	7045	211	5488	5699
1	689	4	682	A	G	189	5918	6107	232	6946	7178
1	689	4	686	C	T	229	4848	5077	293	6910	7203
1	689	4	768	A	G	244	4324	4568	160	3151	3311
1	689	4	837	G	A	542	12280	12822	429	12901	13330
1	689	4	1005	G	A	269	6402	6671	370	10885	11255
1	689	4	1053	C	A	226	5273	5499	149	7134	7283
1	689	4	1056	G	A	186	5426	5612	113	7648	7761
1	689	4	1170	C	T	489	9462	9951	445	9630	10075
1	689	4	1534	C	T	890	6967	7857	379	2850	3229
1	689	4	1548	T	C	653	7073	7726	260	2715	2975
1	689	4	1587	T	C	536	8775	9311	134	2682	2816
1	689	4	1591	A	T	589	8294	8883	132	2734	2866
1	689	5	84	C	T	467	12908	13375	232	5489	5721
1	689	5	556	A	G	552	15036	15588	330	10456	10786
1	689	5	636	A	G	697	20746	21443	800	20825	21625
1	689	5	765	C	T	1049	23283	24332	880	22273	23153
1	689	5	1059	T	C	138	4321	4459	87	4188	4275
1	689	5	1348	A	G	731	19456	20187	728	18872	19600
1	689	5	1368	G	A	621	19987	20608	422	20551	20973
1	689	5	1377	G	A	581	17570	18151	280	11938	12218
1	689	5	1389	C	T	830	16279	17109	312	12453	12765
1	689	6	77	T	C	176	3568	3744	68	1425	1493
1	689	6	78	T	C	175	3572	3747	70	1428	1498
1	689	6	85	T	C	181	3490	3671	71	1451	1522
1	689	6	119	A	G	125	3035	3160	46	1195	1241
1	689	6	288	G	A	905	10519	11424	4588	69084	73672
1	689	6	329	C	A	152	4745	4897	1163	49384	50547
1	689	6	429	A	G	447	8761	9208	170	4697	4867
1	689	6	471	C	T	192	5167	5359	196	5339	5535
1	689	6	763	T	C	475	7499	7974	218	3846	4064
1	689	6	780	A	G	703	7073	7776	294	3856	4150
1	689	6	1290	A	G	393	11363	11756	89	4061	4150
1	689	6	1405	G	A	932	15762	16694	206	3735	3941
1	689	7	315	A	G	474	9632	10106	394	10522	10916
1	689	7	685	T	C	361	10256	10617	305	11793	12098
1	689	7	829	T	C	661	19849	20510	717	22314	23031
1	689	8	174	C	T	335	6891	7226	170	3937	4107
1	689	8	331	A	G	156	4904	5060	393	13719	14112
1	689	8	532	A	G	447	12103	12550	121	5464	5585
1	689	8	735	A	G	918	19602	20520	168	4929	5097
2	720	1	108	A	G	2356	14397	16753	1352	7063	8415
2	720	1	109	G	A	522	16617	17139	7	8370	8377
2	720	1	187	G	A	1034	6474	7508	1032	7981	9013
2	720	1	228	T	C	1630	10989	12619	1023	6021	7044
2	720	1	303	G	A	815	4121	4936	373	1250	1623
2	720	1	360	T	C	1348	5109	6457	742	3093	3835
2	720	1	678	T	C	72	1809	1881	17	793	810
2	720	1	700	T	C	110	2984	3094	58	894	952
2	720	1	751	A	G	70	1947	2017	32	1613	1645
2	720	1	861	G	A	287	1019	1306	213	859	1072
2	720	1	981	C	G	739	2480	3219	40	154	194
2	720	1	1128	G	A	814	4181	4995	249	1431	1680
2	720	1	1381	G	A	315	1946	2261	226	939	1165
2	720	1	1527	G	A	562	3808	4370	210	1168	1378
2	720	1	1632	A	G	1324	4476	5800	538	1569	2107
2	720	1	1860	T	C	508	2611	3119	67	471	538
2	720	1	1920	G	A	315	1446	1761	75	241	316
2	720	1	2109	A	G	6705	48459	55164	2301	17852	20153
2	720	2	75	T	A	371	2638	3009	1352	24592	25944
2	720	2	105	G	A	754	3619	4373	1894	23121	25015
2	720	2	141	C	T	1068	7755	8823	1092	3950	5042
2	720	2	167	T	C	1563	15173	16736	2426	49191	51617
2	720	2	195	G	A	1791	13597	15388	4065	46381	50446
2	720	2	405	G	A	261	1907	2168	438	2912	3350
2	720	2	861	G	A	625	1935	2560	90	284	374
2	720	2	1051	C	T	75	484	559	60	256	316
2	720	2	1251	A	G	70	337	407	25	132	157
2	720	2	1566	C	T	51	227	278	33	158	191
2	720	2	1707	A	G	477	4561	5038	124	578	702
2	720	2	1759	A	G	180	786	966	103	276	379
2	720	2	1796	A	G	66	527	593	1	591	592
2	720	2	1797	C	G	66	530	596	0	600	600
2	720	2	1836	G	A	140	702	842	151	546	697
2	720	2	1858	T	C	89	1465	1554	0	651	651
2	720	2	1890	C	T	108	2584	2692	73	744	817
2	720	2	1985	C	T	775	5248	6023	7	9741	9748
2	720	2	2007	A	G	656	5735	6391	983	8854	9837
2	720	2	2124	G	A	1425	20840	22265	1320	8219	9539
2	720	2	2234	G	A	1760	11914	13674	20276	45943	66219
2	720	3	96	C	A	13098	73879	86977	235	1176	1411
2	720	3	303	A	G	1782	7480	9262	1301	4375	5676
2	720	3	339	A	G	688	5380	6068	73	478	551
2	720	3	363	A	G	393	988	1381	131	511	642
2	720	3	399	A	G	175	855	1030	254	1200	1454
2	720	3	456	G	A	894	4655	5549	426	2319	2745
2	720	3	561	C	A	501	2245	2746	202	694	896
2	720	3	1042	A	G	95	698	793	42	245	287
2	720	3	1060	A	G	44	405	449	16	74	90
2	720	3	1068	A	G	53	325	378	17	75	92
2	720	3	1365	T	C	143	788	931	11	42	53
2	720	3	1434	T	C	444	1396	1840	22	75	97
2	720	3	1680	G	A	97	560	657	135	1749	1884
2	720	3	1689	G	A	111	590	701	185	1877	2062
2	720	3	1878	G	A	430	12716	13146	53	1581	1634
2	720	3	1926	C	T	2583	24289	26872	492	2966	3458
2	720	3	2115	T	C	5511	45464	50975	2302	18752	21054
2	720	4	225	C	T	4287	17859	22146	2798	12164	14962
2	720	4	232	G	A	3512	19251	22763	2343	12728	15071
2	720	4	243	G	A	3762	18531	22293	1699	10398	12097
2	720	4	318	A	C	5124	32686	37810	4917	26474	31391
2	720	4	480	T	A	1112	7174	8286	1410	7933	9343
2	720	4	483	T	C	1140	7178	8318	1461	7927	9388
2	720	4	615	G	A	461	2604	3065	309	1248	1557
2	720	4	660	A	C	451	2766	3217	451	2306	2757
2	720	4	682	G	A	409	2500	2909	550	3535	4085
2	720	4	686	T	C	267	2237	2504	480	3692	4172
2	720	4	768	G	A	607	4917	5524	2921	13430	16351
2	720	4	837	A	G	1378	7434	8812	2135	8608	10743
2	720	4	1005	A	G	3205	15706	18911	2211	10465	12676
2	720	4	1052	T	A	2982	43901	46883	879	6376	7255
2	720	4	1053	A	C	5659	53517	59176	697	7255	7952
2	720	4	1056	A	G	6090	57254	63344	750	7626	8376
2	720	4	1170	T	C	4380	17218	21598	2956	16896	19852
2	720	4	1534	T	C	11481	87970	99451	788	6561	7349
2	720	4	1548	C	T	16747	78705	95452	1227	6504	7731
2	720	4	1587	C	T	26287	67126	93413	2914	8160	11074
2	720	4	1591	A	T	5363	88219	93582	666	10982	11648
2	720	5	84	C	T	201	4959	5160	78	1729	1807
2	720	5	162	A	G	1155	3935	5090	2118	6514	8632
2	720	5	300	C	A	1104	5438	6542	415	1882	2297
2	720	5	306	G	A	1140	5328	6468	429	1847	2276
2	720	5	363	C	G	850	4179	5029	230	953	1183
2	720	5	556	A	G	204	5392	5596	214	3634	3848
2	720	5	579	G	A	914	5662	6576	795	3915	4710
2	720	5	636	G	A	4767	17968	22735	6368	21584	27952
2	720	5	747	G	A	659	2218	2877	407	1221	1628
2	720	5	765	T	C	3204	10377	13581	2534	10270	12804
2	720	5	1348	G	A	5888	31973	37861	375	1678	2053
2	720	5	1368	A	G	7731	29804	37535	374	1414	1788
2	720	5	1377	A	G	3739	23999	27738	192	1214	1406
2	720	5	1389	T	C	3721	12749	16470	171	762	933
2	720	5	1488	C	T	7282	76800	84082	1104	4523	5627
2	720	6	77	C	T	11987	38066	50053	2968	7917	10885
2	720	6	78	C	T	12024	38056	50080	2970	7938	10908
2	720	6	85	C	T	11936	39094	51030	2959	8481	11440
2	720	6	119	G	A	8868	38988	47856	2256	9569	11825
2	720	6	288	A	G	414	2367	2781	216	1259	1475
2	720	6	429	G	A	716	4321	5037	256	1516	1772
2	720	6	471	T	C	406	2209	2615	166	782	948
2	720	6	744	G	A	2305	10303	12608	273	858	1131
2	720	6	763	C	T	1985	11026	13011	121	822	943
2	720	6	780	G	A	729	9810	10539	93	909	1002
2	720	6	891	C	A	452	2107	2559	197	942	1139
2	720	6	939	T	C	242	1242	1484	251	1072	1323
2	720	6	1029	A	G	346	2681	3027	104	831	935
2	720	6	1039	A	C	409	5141	5550	128	877	1005
2	720	6	1044	A	G	498	5261	5759	121	908	1029
2	720	6	1107	A	G	4049	21531	25580	444	2571	3015
2	720	6	1275	A	G	4207	26739	30946	579	2080	2659
2	720	6	1290	G	A	5683	60250	65933	389	5345	5734
2	720	6	1405	A	G	2637	20176	22813	124	633	757
2	720	7	315	G	A	1369	7559	8928	1117	8172	9289
2	720	7	591	G	A	1521	15801	17322	1418	9123	10541
2	720	7	685	C	T	4834	35090	39924	1666	11089	12755
2	720	7	763	A	G	14476	69848	84324	10662	52960	63622
2	720	7	829	C	T	7371	26079	33450	1850	9161	11011
2	720	8	174	C	T	469	12394	12863	60	1242	1302
2	720	8	200	G	A	4562	20770	25332	1021	4361	5382
2	720	8	249	T	C	1742	11920	13662	482	4355	4837
2	720	8	331	G	A	1280	6697	7977	520	2151	2671
2	720	8	404	A	G	497	2109	2606	296	924	1220
2	720	8	416	G	A	500	2212	2712	310	920	1230
2	720	8	532	G	A	988	3046	4034	428	3657	4085
2	720	8	634	C	T	927	17184	18111	398	3367	3765
2	720	8	735	G	A	4563	12143	16706	1159	2687	3846
3	734	1	207	G	A	4642	70000	74642	1291	30384	31675
3	734	1	228	C	T	920	26505	27425	480	19219	19699
3	734	1	303	A	G	485	13906	14391	204	4596	4800
3	734	1	360	C	T	125	3007	3132	126	3569	3695
3	734	1	700	T	C	41	840	881	172	4106	4278
3	734	1	896	G	A	26	478	504	0	1013	1013
3	734	1	966	T	C	125	361	486	334	1111	1445
3	734	1	1128	A	G	31	743	774	308	6228	6536
3	734	1	1326	T	G	136	450	586	371	1216	1587
3	734	1	1527	A	G	290	3708	3998	293	4854	5147
3	734	1	1644	T	C	144	4360	4504	138	4365	4503
3	734	1	2109	G	A	8021	91230	99251	4285	95174	99459
3	734	2	75	A	T	196	2682	2878	235	4502	4737
3	734	2	141	T	C	116	3563	3679	139	5744	5883
3	734	2	384	C	T	727	3526	4253	491	2199	2690
3	734	2	555	C	T	63	791	854	140	3372	3512
3	734	2	618	A	G	43	431	474	209	2404	2613
3	734	2	1051	T	C	29	509	538	16	503	519
3	734	2	1566	T	C	19	350	369	89	2374	2463
3	734	2	1707	G	A	5	161	166	7	1231	1238
3	734	2	1746	A	G	72	752	824	0	2568	2568
3	734	2	1759	G	A	30	790	820	42	1982	2024
3	734	2	1836	A	G	29	680	709	88	1360	1448
3	734	2	1890	C	T	55	982	1037	113	2410	2523
3	734	2	2124	G	A	320	4452	4772	433	6918	7351
3	734	3	96	A	C	304	7931	8235	873	22756	23629
3	734	3	303	G	A	478	7990	8468	588	15032	15620
3	734	3	363	G	A	41	908	949	254	6421	6675
3	734	3	399	G	A	304	9019	9323	387	14763	15150
3	734	3	561	A	C	87	2416	2503	259	8900	9159
3	734	3	816	G	T	144	532	676	455	2106	2561
3	734	3	936	G	A	84	453	537	285	2153	2438
3	734	3	1042	G	A	48	513	561	41	1373	1414
3	734	3	1060	G	A	21	306	327	26	1702	1728
3	734	3	1068	G	A	19	295	314	32	1710	1742
3	734	3	1365	C	T	13	365	378	85	1910	1995
3	734	3	1434	C	T	48	1086	1134	101	3601	3702
3	734	3	1689	A	G	33	964	997	34	801	835
3	734	3	1800	C	T	3063	15775	18838	36	12277	12313
3	734	3	2115	C	T	3368	18444	21812	3912	26422	30334
3	734	4	225	T	C	444	10992	11436	499	13550	14049
3	734	4	232	A	G	733	14244	14977	626	11138	11764
3	734	4	243	A	G	607	16348	16955	728	15973	16701
3	734	4	318	C	A	467	9984	10451	389	8193	8582
3	734	4	396	C	A	147	4433	4580	134	4370	4504
3	734	4	462	T	C	1533	17668	19201	64	14918	14982
3	734	4	480	A	T	1036	19319	20355	600	14119	14719
3	734	4	483	C	T	946	19529	20475	553	14057	14610
3	734	4	615	A	G	117	2359	2476	200	4091	4291
3	734	4	660	C	A	212	5512	5724	393	9376	9769
3	734	4	682	A	G	138	4439	4577	218	6762	6980
3	734	4	686	C	T	179	4395	4574	288	6849	7137
3	734	4	768	A	G	102	1718	1820	108	2733	2841
3	734	4	837	G	A	178	4186	4364	197	5568	5765
3	734	4	1005	G	A	77	1898	1975	154	5001	5155
3	734	4	1053	C	A	86	1901	1987	93	2636	2729
3	734	4	1170	C	T	411	7710	8121	351	6184	6535
3	734	4	1239	G	A	367	1639	2006	432	2037	2469
3	734	4	1534	C	T	379	2579	2958	176	1206	1382
3	734	4	1548	T	C	353	3327	3680	157	1392	1549
3	734	4	1587	T	C	239	3714	3953	99	1901	2000
3	734	4	1591	A	T	164	3763	3927	101	2014	2115
3	734	5	84	C	T	212	5670	5882	498	14330	14828
3	734	5	363	G	C	96	2876	2972	152	3417	3569
3	734	5	556	A	G	172	3082	3254	534	13647	14181
3	734	5	636	A	G	151	3756	3907	330	13493	13823
3	734	5	765	C	T	187	3692	3879	941	22224	23165
3	734	5	1348	A	G	206	4135	4341	324	13386	13710
3	734	5	1368	G	A	125	3207	3332	89	3763	3852
3	734	5	1377	G	A	100	2702	2802	81	2372	2453
3	734	5	1389	C	T	118	3343	3461	163	7565	7728
3	734	5	1488	T	C	287	9031	9318	395	13784	14179
3	734	6	77	T	C	243	4085	4328	186	4979	5165
3	734	6	78	T	C	238	4096	4334	187	4982	5169
3	734	6	85	T	C	249	4058	4307	202	4471	4673
3	734	6	119	A	G	156	3754	3910	132	4242	4374
3	734	6	288	G	A	230	1953	2183	238	1990	2228
3	734	6	324	T	C	150	1740	1890	5	5772	5777
3	734	6	429	A	G	179	2759	2938	257	4366	4623
3	734	6	471	C	T	74	1820	1894	168	4935	5103
3	734	6	495	C	T	329	1608	1937	533	3091	3624
3	734	6	696	T	C	135	2580	2715	5	4358	4363
3	734	6	763	T	C	378	6433	6811	626	11548	12174
3	734	6	780	A	G	613	5325	5938	944	10267	11211
3	734	6	939	C	T	76	2445	2521	173	6782	6955
3	734	6	1290	A	G	111	2948	3059	167	6722	6889
3	734	6	1405	G	A	226	3677	3903	255	4487	4742
3	734	7	315	A	G	765	15536	16301	517	11700	12217
3	734	7	668	C	A	1291	25339	26630	9	16723	16732
3	734	7	685	T	C	845	20363	21208	700	18418	19118
3	734	7	770	G	A	2964	93369	96333	53	19799	19852
3	734	7	829	T	C	1104	25490	26594	784	23870	24654
3	734	8	174	C	T	319	6833	7152	130	3128	3258
3	734	8	331	A	G	167	4965	5132	226	7922	8148
3	734	8	694	G	A	4048	8979	13027	2804	9491	12295
3	734	8	735	A	G	354	6405	6759	191	5764	5955
4	739	1	228	C	T	854	25784	26638	223	6809	7032
4	739	1	303	A	G	474	11677	12151	188	4890	5078
4	739	1	678	C	T	339	2772	3111	350	2211	2561
4	739	1	751	G	A	210	1252	1462	833	4394	5227
4	739	1	1128	A	G	670	15767	16437	373	8822	9195
4	739	1	1527	A	G	1319	19848	21167	665	9294	9959
4	739	1	2109	G	A	456	5423	5879	97	1297	1394
4	739	2	75	A	T	238	1534	1772	250	3897	4147
4	739	2	156	A	G	812	4002	4814	194	967	1161
4	739	2	618	G	A	39	1241	1280	22	1539	1561
4	739	2	1051	T	C	42	1258	1300	81	2155	2236
4	739	2	1566	T	C	80	1920	2000	215	5837	6052
4	739	2	1836	A	G	489	8004	8493	10	268	278
4	739	2	1890	T	C	766	3759	4525	147	574	721
4	739	2	2124	G	A	1570	19126	20696	20	339	359
4	739	3	303	G	A	1642	42305	43947	137	3670	3807
4	739	3	1042	G	A	81	2157	2238	249	5844	6093
4	739	3	1365	C	T	290	7587	7877	44	1110	1154
4	739	3	1434	C	T	183	4919	5102	170	6095	6265
4	739	3	1689	A	G	101	3200	3301	32	1119	1151
4	739	3	1878	A	G	1073	6162	7235	136	718	854
4	739	3	2115	T	C	3714	90677	94391	114	1589	1703
4	739	4	55	A	C	1011	11637	12648	1038	26504	27542
4	739	4	225	T	C	761	19326	20087	765	20669	21434
4	739	4	232	A	G	1140	18998	20138	1501	34129	35630
4	739	4	243	A	G	806	18735	19541	1724	40158	41882
4	739	4	318	C	A	1126	30958	32084	1207	22160	23367
4	739	4	396	C	A	155	4755	4910	315	7983	8298
4	739	4	480	A	T	503	12557	13060	861	21712	22573
4	739	4	483	C	T	458	12700	13158	805	21872	22677
4	739	4	615	A	G	126	3057	3183	122	1807	1929
4	739	4	768	A	G	323	9517	9840	85	2143	2228
4	739	4	887	G	A	436	2733	3169	180	2184	2364
4	739	4	959	T	C	2070	9287	11357	1037	4636	5673
4	739	4	1053	C	A	623	16989	17612	127	4327	4454
4	739	4	1170	C	T	2417	43200	45617	332	5464	5796
4	739	4	1534	C	T	1571	16890	18461	360	2473	2833
4	739	4	1548	T	C	1960	21123	23083	227	2270	2497
4	739	4	1587	T	C	1363	22400	23763	118	3088	3206
4	739	4	1591	T	A	6282	17246	23528	657	2671	3328
4	739	5	363	G	C	1202	30329	31531	95	4377	4472
4	739	5	556	G	A	3108	22108	25216	2306	24293	26599
4	739	5	765	C	T	1337	34383	35720	591	14084	14675
4	739	5	1059	C	T	1003	7307	8310	1007	6618	7625
4	739	5	1348	A	G	599	17255	17854	221	7498	7719
4	739	6	77	T	C	245	5560	5805	173	3516	3689
4	739	6	78	T	C	247	5541	5788	174	3513	3687
4	739	6	85	T	C	256	5088	5344	175	3632	3807
4	739	6	119	A	G	162	4570	4732	158	4704	4862
4	739	6	288	G	A	1711	16421	18132	242	2190	2432
4	739	6	329	A	C	3045	16989	20034	573	3129	3702
4	739	6	427	A	G	8700	53597	62297	1619	10900	12519
4	739	6	429	A	G	2242	59170	61412	449	11925	12374
4	739	6	471	C	T	127	3467	3594	41	1188	1229
4	739	6	763	T	C	1295	26265	27560	225	3824	4049
4	739	6	780	A	G	1824	25066	26890	315	3790	4105
4	739	6	1405	G	A	752	13852	14604	328	6304	6632
4	739	7	315	A	G	388	8106	8494	219	7724	7943
4	739	7	685	T	C	1591	50346	51937	543	16214	16757
4	739	8	76	A	G	305	1651	1956	227	1068	1295
4	739	8	174	T	C	3867	15810	19677	900	4178	5078
4	739	8	735	A	G	667	16766	17433	194	4818	5012
5	739	1	228	C	T	854	25784	26638	1064	26330	27394
5	739	1	303	A	G	474	11677	12151	1425	38081	39506
5	739	1	678	C	T	339	2772	3111	99	517	616
5	739	1	751	G	A	210	1252	1462	283	1774	2057
5	739	1	1128	A	G	670	15767	16437	370	8963	9333
5	739	1	1527	A	G	1319	19848	21167	1047	13835	14882
5	739	1	2109	G	A	456	5423	5879	847	13670	14517
5	739	2	75	A	T	238	1534	1772	1602	12546	14148
5	739	2	156	A	G	812	4002	4814	612	2645	3257
5	739	2	618	G	A	39	1241	1280	21	1406	1427
5	739	2	1051	T	C	42	1258	1300	102	2196	2298
5	739	2	1566	T	C	80	1920	2000	120	2512	2632
5	739	2	1836	A	G	489	8004	8493	247	3314	3561
5	739	2	1890	T	C	766	3759	4525	855	3773	4628
5	739	2	2124	G	A	1570	19126	20696	978	20979	21957
5	739	3	303	G	A	1642	42305	43947	256	6307	6563
5	739	3	1042	G	A	81	2157	2238	243	3426	3669
5	739	3	1365	C	T	290	7587	7877	374	8130	8504
5	739	3	1434	C	T	183	4919	5102	406	13560	13966
5	739	3	1689	A	G	101	3200	3301	47	1141	1188
5	739	3	1878	A	G	1073	6162	7235	795	3601	4396
5	739	3	2115	T	C	3714	90677	94391	1924	18729	20653
5	739	4	55	A	C	1011	11637	12648	2086	12379	14465
5	739	4	225	T	C	761	19326	20087	1183	26658	27841
5	739	4	232	A	G	1140	18998	20138	2155	25890	28045
5	739	4	243	A	G	806	18735	19541	1078	25290	26368
5	739	4	318	C	A	1126	30958	32084	2911	89719	92630
5	739	4	396	C	A	155	4755	4910	255	5881	6136
5	739	4	480	A	T	503	12557	13060	2202	62828	65030
5	739	4	483	C	T	458	12700	13158	1967	63304	65271
5	739	4	615	A	G	126	3057	3183	233	4635	4868
5	739	4	768	A	G	323	9517	9840	129	3605	3734
5	739	4	887	G	A	436	2733	3169	487	8213	8700
5	739	4	959	T	C	2070	9287	11357	1368	6437	7805
5	739	4	1053	C	A	623	16989	17612	431	8720	9151
5	739	4	1170	C	T	2417	43200	45617	496	7452	7948
5	739	4	1534	C	T	1571	16890	18461	1733	12870	14603
5	739	4	1548	T	C	1960	21123	23083	1413	12184	13597
5	739	4	1587	T	C	1363	22400	23763	973	14666	15639
5	739	4	1591	T	A	6282	17246	23528	4526	11013	15539
5	739	5	363	G	C	1202	30329	31531	384	10190	10574
5	739	5	556	G	A	3108	22108	25216	1261	10480	11741
5	739	5	765	C	T	1337	34383	35720	2204	47207	49411
5	739	5	1059	C	T	1003	7307	8310	1685	13785	15470
5	739	5	1348	A	G	599	17255	17854	1232	26266	27498
5	739	6	77	T	C	245	5560	5805	3950	61002	64952
5	739	6	78	T	C	247	5541	5788	3931	61163	65094
5	739	6	85	T	C	256	5088	5344	4013	61834	65847
5	739	6	119	A	G	162	4570	4732	2522	61082	63604
5	739	6	288	G	A	1711	16421	18132	488	3888	4376
5	739	6	329	A	C	3045	16989	20034	10073	58369	68442
5	739	6	427	A	G	8700	53597	62297	2958	16575	19533
5	739	6	429	A	G	2242	59170	61412	735	18628	19363
5	739	6	471	C	T	127	3467	3594	105	3377	3482
5	739	6	763	T	C	1295	26265	27560	1560	28723	30283
5	739	6	780	A	G	1824	25066	26890	2044	27171	29215
5	739	6	1405	G	A	752	13852	14604	1619	32519	34138
5	739	7	315	A	G	388	8106	8494	516	14263	14779
5	739	7	685	T	C	1591	50346	51937	848	21756	22604
5	739	8	76	A	G	305	1651	1956	437	1791	2228
5	739	8	174	T	C	3867	15810	19677	1419	7764	9183
5	739	8	735	A	G	667	16766	17433	792	18664	19456
6	747	1	207	G	A	190	4429	4619	122	3472	3594
6	747	1	228	C	T	172	4617	4789	150	5970	6120
6	747	1	303	A	G	70	1933	2003	224	6507	6731
6	747	1	360	C	T	38	1009	1047	27	1057	1084
6	747	1	700	T	C	20	396	416	21	613	634
6	747	1	751	A	G	18	355	373	54	2076	2130
6	747	1	981	G	C	7	223	230	19	657	676
6	747	1	1128	A	G	112	1995	2107	357	6781	7138
6	747	1	1527	A	G	294	4233	4527	2476	11644	14120
6	747	1	1644	T	C	90	2904	2994	312	9601	9913
6	747	1	1920	A	G	81	2550	2631	104	4471	4575
6	747	1	2109	G	A	2413	31550	33963	455	8514	8969
6	747	2	75	A	T	426	5671	6097	42	295	337
6	747	2	156	A	G	2272	11545	13817	608	2609	3217
6	747	2	456	G	A	12	372	384	11	1128	1139
6	747	2	618	G	A	4	68	72	45	1532	1577
6	747	2	792	G	A	11	39	50	276	928	1204
6	747	2	1051	T	C	13	258	271	38	993	1031
6	747	2	1134	G	A	12	347	359	21	1295	1316
6	747	2	1566	T	C	19	568	587	26	460	486
6	747	2	1836	A	G	21	358	379	120	2024	2144
6	747	2	1890	T	C	303	1451	1754	324	1387	1711
6	747	2	2007	G	A	189	2692	2881	56	2704	2760
6	747	2	2124	G	A	1915	17716	19631	114	1109	1223
6	747	2	2234	A	G	1092	27424	28516	70	1702	1772
6	747	3	96	A	C	422	11543	11965	235	8694	8929
6	747	3	303	G	A	207	3844	4051	790	14714	15504
6	747	3	339	G	A	35	776	811	135	1377	1512
6	747	3	363	G	A	57	1190	1247	135	4456	4591
6	747	3	561	A	C	19	572	591	371	7597	7968
6	747	3	1042	G	A	18	230	248	255	2846	3101
6	747	3	1060	G	A	7	179	186	13	741	754
6	747	3	1068	G	A	6	178	184	12	1046	1058
6	747	3	1365	C	T	28	696	724	103	2879	2982
6	747	3	1434	C	T	27	657	684	115	2689	2804
6	747	3	1680	A	G	15	408	423	15	511	526
6	747	3	1689	A	G	15	401	416	28	702	730
6	747	3	1878	A	G	1097	6851	7948	739	3210	3949
6	747	3	1926	T	C	132	3618	3750	98	2594	2692
6	747	3	2115	T	C	3163	31472	34635	7077	41789	48866
6	747	4	55	A	C	1199	8496	9695	3259	12307	15566
6	747	4	225	T	C	677	16389	17066	178	5381	5559
6	747	4	232	A	G	1078	18070	19148	410	7172	7582
6	747	4	243	A	G	846	19736	20582	396	9041	9437
6	747	4	318	C	A	762	15182	15944	822	15763	16585
6	747	4	396	C	A	68	1947	2015	140	4950	5090
6	747	4	480	A	T	267	5205	5472	406	7985	8391
6	747	4	483	C	T	243	5083	5326	374	8103	8477
6	747	4	615	A	G	57	1320	1377	132	4071	4203
6	747	4	660	C	A	121	3608	3729	100	3591	3691
6	747	4	686	C	T	108	3039	3147	65	2274	2339
6	747	4	768	A	G	54	1044	1098	165	4540	4705
6	747	4	837	G	A	241	4142	4383	133	4109	4242
6	747	4	887	G	A	268	1361	1629	487	1417	1904
6	747	4	959	C	T	84	2642	2726	66	3026	3092
6	747	4	1005	G	A	256	5701	5957	217	5763	5980
6	747	4	1053	C	A	152	2986	3138	274	8534	8808
6	747	4	1056	G	A	120	3002	3122	224	8269	8493
6	747	4	1170	C	T	419	6057	6476	586	9291	9877
6	747	4	1534	C	T	2262	27712	29974	4886	26763	31649
6	747	4	1548	T	C	2610	29848	32458	3620	28990	32610
6	747	4	1587	T	C	2084	36363	38447	2535	29877	32412
6	747	4	1591	T	A	9593	29572	39165	6108	20296	26404
6	747	5	84	C	T	478	12351	12829	1075	15764	16839
6	747	5	363	G	C	153	3303	3456	1130	25787	26917
6	747	5	556	G	A	392	2069	2461	1969	9268	11237
6	747	5	636	A	G	680	17020	17700	1921	58786	60707
6	747	5	765	C	T	435	8675	9110	3028	63402	66430
6	747	5	1059	C	T	280	1139	1419	1080	4942	6022
6	747	5	1348	A	G	1152	28631	29783	2595	45425	48020
6	747	5	1368	G	A	739	18207	18946	2201	47691	49892
6	747	5	1389	C	T	299	5703	6002	4624	71728	76352
6	747	5	1488	T	C	484	12493	12977	3549	83620	87169
6	747	6	77	T	C	454	7574	8028	3861	51686	55547
6	747	6	78	T	C	453	7588	8041	3867	51679	55546
6	747	6	85	T	C	466	7612	8078	3966	52009	55975
6	747	6	119	A	G	376	8078	8454	2824	50821	53645
6	747	6	288	G	A	42	625	667	1807	11538	13345
6	747	6	329	C	A	57	1268	1325	226	5890	6116
6	747	6	429	A	G	140	2410	2550	817	15917	16734
6	747	6	471	C	T	37	729	766	129	4430	4559
6	747	6	763	T	C	357	6214	6571	616	6290	6906
6	747	6	780	A	G	533	5378	5911	732	13799	14531
6	747	6	1405	G	A	177	2669	2846	1816	19481	21297
6	747	7	315	A	G	572	12840	13412	727	15814	16541
6	747	7	685	T	C	624	15733	16357	1387	46620	48007
6	747	7	829	T	C	806	25302	26108	1493	41305	42798
6	747	8	174	T	C	6921	27090	34011	7355	34313	41668
6	747	8	735	A	G	3605	91318	94923	1209	36831	38040
7	763	1	187	A	G	507	16275	16782	264	8395	8659
7	763	1	207	G	A	1926	39455	41381	581	14604	15185
7	763	1	263	A	G	13568	67648	81216	1997	6407	8404
7	763	1	303	A	G	466	10357	10823	284	5701	5985
7	763	1	678	T	C	43	1173	1216	64	1602	1666
7	763	1	700	T	C	58	1462	1520	38	900	938
7	763	1	861	A	G	75	1896	1971	78	2212	2290
7	763	1	981	G	C	68	2093	2161	7	424	431
7	763	1	1128	A	G	448	8166	8614	297	4794	5091
7	763	1	1176	T	G	633	2376	3009	346	1066	1412
7	763	1	1254	A	G	2777	8138	10915	610	1889	2499
7	763	1	1527	G	A	5757	27416	33173	798	6003	6801
7	763	1	1644	T	C	408	13160	13568	133	4746	4879
7	763	1	1860	C	T	94	2993	3087	19	858	877
7	763	1	2109	G	A	3278	69584	72862	1423	21839	23262
7	763	2	75	T	A	488	2099	2587	10794	36422	47216
7	763	2	104	G	C	67	1748	1815	24	65006	65030
7	763	2	333	A	G	2318	14488	16806	504	1567	2071
7	763	2	520	C	A	742	2444	3186	93	319	412
7	763	2	618	G	A	141	4552	4693	8	405	413
7	763	2	648	A	C	550	3053	3603	32	292	324
7	763	2	1051	T	C	78	2174	2252	49	963	1012
7	763	2	1566	T	C	44	1214	1258	159	3193	3352
7	763	2	1836	A	G	481	6704	7185	96	1662	1758
7	763	2	1890	C	T	246	3828	4074	116	2377	2493
7	763	2	2007	G	A	60	1611	1671	364	3491	3855
7	763	2	2124	G	A	519	4173	4692	7546	84975	92521
7	763	3	96	A	C	219	5052	5271	2508	97312	99820
7	763	3	303	G	A	2086	33708	35794	397	6491	6888
7	763	3	339	G	A	166	3668	3834	85	1089	1174
7	763	3	363	G	A	95	2989	3084	62	1036	1098
7	763	3	399	G	A	270	6965	7235	79	2020	2099
7	763	3	456	A	G	563	17392	17955	216	7071	7287
7	763	3	522	A	G	4263	21924	26187	271	1086	1357
7	763	3	523	T	C	4285	21900	26185	270	1087	1357
7	763	3	627	G	A	1498	7463	8961	228	865	1093
7	763	3	797	A	G	418	1857	2275	185	437	622
7	763	3	1042	G	A	207	2035	2242	71	979	1050
7	763	3	1068	G	A	20	644	664	40	1219	1259
7	763	3	1365	C	T	46	1269	1315	18	605	623
7	763	3	1434	C	T	263	7791	8054	53	1539	1592
7	763	3	1689	A	G	99	1875	1974	27	905	932
7	763	3	1701	G	A	1515	3835	5350	282	1334	1616
7	763	3	1878	G	A	449	9367	9816	387	7562	7949
7	763	3	1926	T	C	181	4919	5100	923	36603	37526
7	763	3	1932	G	A	1149	3932	5081	5682	33412	39094
7	763	3	2115	T	C	2398	14572	16970	11173	87615	98788
7	763	3	2135	C	T	74	2317	2391	850	36799	37649
7	763	4	225	T	C	764	24068	24832	387	8288	8675
7	763	4	232	A	G	1670	46622	48292	671	10244	10915
7	763	4	243	A	G	1801	51934	53735	518	9913	10431
7	763	4	318	C	A	2146	35562	37708	906	17631	18537
7	763	4	396	C	A	329	8374	8703	408	7412	7820
7	763	4	480	A	T	928	22387	23315	444	7815	8259
7	763	4	483	C	T	835	22653	23488	389	7944	8333
7	763	4	615	A	G	174	3417	3591	230	3908	4138
7	763	4	660	C	A	152	4380	4532	201	3587	3788
7	763	4	686	C	T	167	4209	4376	127	2103	2230
7	763	4	768	A	G	329	7806	8135	64	1055	1119
7	763	4	837	G	A	303	7186	7489	122	2374	2496
7	763	4	887	A	G	1732	25390	27122	132	1778	1910
7	763	4	960	T	C	2074	8135	10209	759	2525	3284
7	763	4	1005	G	A	1088	24698	25786	72	1499	1571
7	763	4	1053	C	A	316	8202	8518	105	2173	2278
7	763	4	1056	G	A	246	7144	7390	86	2232	2318
7	763	4	1170	C	T	382	5780	6162	276	4029	4305
7	763	4	1534	T	C	6583	69765	76348	437	4822	5259
7	763	4	1548	T	C	8077	73966	82043	559	4752	5311
7	763	4	1587	T	C	6408	70449	76857	424	5898	6322
7	763	4	1591	A	T	4118	69594	73712	361	6075	6436
7	763	5	87	A	C	7108	32090	39198	6011	24864	30875
7	763	5	90	A	G	7136	40442	47578	5927	24988	30915
7	763	5	327	T	C	5003	24136	29139	2647	7550	10197
7	763	5	363	G	C	668	19935	20603	235	4968	5203
7	763	5	556	A	G	684	15081	15765	361	7470	7831
7	763	5	636	A	G	818	23504	24322	501	15567	16068
7	763	5	747	A	G	339	9121	9460	97	2880	2977
7	763	5	765	C	T	929	17519	18448	296	5936	6232
7	763	5	808	A	G	3438	11392	14830	1841	6534	8375
7	763	5	876	G	A	1311	6041	7352	1052	5220	6272
7	763	5	1059	T	C	225	5569	5794	241	5715	5956
7	763	5	1348	A	G	3431	91117	94548	1221	29053	30274
7	763	5	1368	G	A	2812	74815	77627	1093	28933	30026
7	763	5	1377	G	A	2661	71126	73787	1099	24878	25977
7	763	5	1389	C	T	2712	53004	55716	1632	27088	28720
7	763	6	77	T	C	601	12635	13236	1499	25528	27027
7	763	6	78	T	C	608	12606	13214	1519	25530	27049
7	763	6	85	T	C	623	11287	11910	1553	25474	27027
7	763	6	119	A	G	338	8319	8657	1230	27902	29132
7	763	6	183	C	T	440	13941	14381	359	22554	22913
7	763	6	288	G	A	4042	34287	38329	832	6071	6903
7	763	6	429	A	G	1562	29397	30959	439	7242	7681
7	763	6	471	C	T	667	14358	15025	38	949	987
7	763	6	763	T	C	5474	65065	70539	452	6703	7155
7	763	6	780	G	A	6012	42393	48405	933	5879	6812
7	763	6	1290	A	G	324	9888	10212	3297	90560	93857
7	763	6	1405	A	G	1312	8436	9748	2541	16810	19351
7	763	7	171	A	G	3524	10549	14073	3671	17229	20900
7	763	7	315	A	G	412	7810	8222	2082	39465	41547
7	763	7	685	T	C	1667	32934	34601	742	17452	18194
7	763	7	763	G	A	4130	94534	98664	1162	42707	43869
7	763	7	829	T	C	5426	93721	99147	3576	70128	73704
7	763	8	174	C	T	669	14023	14692	435	16488	16923
7	763	8	426	A	G	4581	9780	14361	1425	4082	5507
7	763	8	463	A	G	4320	22470	26790	1346	5782	7128
7	763	8	735	A	G	2916	51106	54022	1487	28675	30162
Indicates variant excluded
